# Supplementary material for: Rapid Authentication and Detection of Olive Oil Adulteration Using Laser-Induced Breakdown Spectroscopy
Source: Molecules. 2023 Dec 5;28(24):7960. doi: 10.3390/molecules28247960 (PMC10745825; doi:10.3390/molecules28247960)
Supplement: Supplementary file 1 [file molecules-28-07960-s001.zip]

Archive with 1 entries (1 files):
- molecules-2731334-supplementary.pdf
